# Supplementary material for: Antibacterial Activities and Molecular Docking of Novel Sulfone Biscompound Containing Bioactive 1,2,3-Triazole Moiety
Source: Molecules. 2021 Aug 9;26(16):4817. doi: 10.3390/molecules26164817 (PMC8399954; doi:10.3390/molecules26164817)
Supplement: Supplementary file 1 [file molecules-26-04817-s001.zip]

Archive with 1 entries (1 files):
- molecules-1304128-supplementary.pdf
